# Supplementary material for: CEA-4-1BBL: CEACAM5-Targeted 4-1BB Ligand Fusion Proteins for Cis Co-Stimulation with CEA-TCB
Source: Antibodies (Basel). 2025 Nov 7;14(4):96. doi: 10.3390/antib14040096 (PMC12641798; doi:10.3390/antib14040096)
Supplement: Supplementary file 1 [file antibodies-14-00096-s001.zip]

Archive with 1 entries (1 files):
- antibodies-3926378-supplementary.pdf
